# Supplementary material for: A new species of Austrocodrus Ogloblin (Hymenoptera, Proctotrupidae, Austroserphinae), a Gondwanic relict from southernmost South America
Source: Zookeys. 2018 Nov 6;(803):155–60. doi: 10.3897/zookeys.803.28360 (PMC6292978; doi:10.3897/zookeys.803.28360)
Supplement: XML Treatment for Austrocodrus gladiogeminus [file zookeys.803.28360-treatment1.xml]

<!DOCTYPE tp:taxon-treatment
  PUBLIC "-//TaxonX//DTD Taxonomic Treatment Publishing DTD v0 20100105//EN" "tax-treatment-NSO.dtd">
<tp:taxon-treatment xmlns:tp="http://www.plazi.org/taxpub"><tp:treatment-meta><kwd-group><label>Taxon classification</label><kwd><named-content xmlns:xlink="http://www.w3.org/1999/xlink" content-type="kingdom">Animalia</named-content></kwd><kwd><named-content xmlns:xlink="http://www.w3.org/1999/xlink" content-type="order">Hymenoptera</named-content></kwd><kwd><named-content xmlns:xlink="http://www.w3.org/1999/xlink" content-type="family">Proctotrupidae</named-content></kwd></kwd-group><mixed-citation publication-type="journal"><person-group><name><surname>Rodríguez-Serrano</surname><given-names>Enrique</given-names></name><name><surname>Zúñiga-Reinoso</surname><given-names>Alvaro</given-names></name></person-group><article-title>A new species of <italic><tp:taxon-name><tp:taxon-name-part taxon-name-part-type="genus" reg="Austrocodrus">Austrocodrus</tp:taxon-name-part></tp:taxon-name></italic> Ogloblin (<tp:taxon-name><tp:taxon-name-part taxon-name-part-type="order">Hymenoptera</tp:taxon-name-part></tp:taxon-name>, <tp:taxon-name><tp:taxon-name-part taxon-name-part-type="family">Proctotrupidae</tp:taxon-name-part></tp:taxon-name>, <tp:taxon-name><tp:taxon-name-part taxon-name-part-type="subfamily">Austroserphinae</tp:taxon-name-part></tp:taxon-name>), a Gondwanic relict from southernmost South America</article-title><source>Zookeys</source><day>6</day><month>11</month><year>2018</year><volume>2018</volume><issue>803</issue><fpage>155</fpage><lpage>160</lpage><pub-id pub-id-type="doi">10.3897/zookeys.803.28360</pub-id></mixed-citation></tp:treatment-meta><tp:nomenclature><tp:taxon-name>
                  <tp:taxon-name-part taxon-name-part-type="genus" reg="Austrocodrus">Austrocodrus</tp:taxon-name-part>
                  <tp:taxon-name-part taxon-name-part-type="species" reg="gladiogeminus">gladiogeminus</tp:taxon-name-part>
                  <object-id xmlns:xlink="http://www.w3.org/1999/xlink" content-type="zoobank" xlink:type="simple">http://zoobank.org/4BE0E7D9-63B5-4A79-AF29-C90DD8B43287</object-id>
                </tp:taxon-name><tp:taxon-status xmlns:xlink="http://www.w3.org/1999/xlink" xlink:type="simple">sp. n.</tp:taxon-status><xref ref-type="fig" rid="F1">Figures 1</xref><xref ref-type="fig" rid="F2">, 2</xref></tp:nomenclature><tp:treatment-sec sec-type="type locality" id="SECID0EQIAC"><title>Type locality.</title><p>Chile, Magallanes y de la Antártica Chilena Region, Antártica Chilena Province, Cabo de Hornos County, Puerto Williams City, Parque Etnobotánico Omora (<named-content xmlns:xlink="http://www.w3.org/1999/xlink" content-type="dwc:verbatimCoordinates" xlink:type="simple"><named-content content-type="geo-json" specific-use="{&#34;type&#34;:&#34;Point&#34;,&#34;coordinates&#34;:[-67.656944,-54.943889]}" id="NCID0EZIAC" xlink:type="simple">54°56'38"S, 67°39'25"W</named-content></named-content>).</p></tp:treatment-sec><tp:treatment-sec sec-type="type material" id="SECID0E5IAC"><title>Type material.</title><p>Holotype: 1 ♀, from the type locality, February 2003. leg. A. Zúñiga. (MZUCCC 45974)</p></tp:treatment-sec><tp:treatment-sec sec-type="description" id="SECID0EDJAC"><title>Description.</title><p>Female. Fore wing length 5.84 mm.</p><p><italic>Head.</italic> Frons with dense pilosity; ocelli globular, translucent. Area between toruli with a marked “Y” shaped carina; the arms of the Y are strongly projected anteriorly. Distance between toruli 0.5 × their diameter (Fig. <xref ref-type="fig" rid="F2">2A</xref>). Occipital carina absent. Postoccipital carina visible. Maxillary palpus with 4 segments; 2 distalmost segments very elongated. Labial palpus very short, 3-segmented. Mandibles small, not touching each other. Labrum extremely reduced, triangular. Clypeus sharply convex, triangular. Gena in frontal view equal to eye height, strongly excavated to give head a triangular appearance. Scape with conspicuous apical spine, 2× pedicel length. Antenna long, filiform, with 11 antennomeres. The first 2 antennomeres &gt; 10 × as long as wide (Fig. <xref ref-type="fig" rid="F2">2C</xref>). Eye bare, globular.</p><fig id="F1" position="float" orientation="portrait"><label>Figure 1.</label><caption><p><italic><tp:taxon-name><tp:taxon-name-part taxon-name-part-type="genus" reg="Austrocodrus">Austrocodrus</tp:taxon-name-part><tp:taxon-name-part taxon-name-part-type="species" reg="gladiogeminus">gladiogeminus</tp:taxon-name-part></tp:taxon-name></italic> sp. n. Habitus of female. Holotype MZUCCC 45974.</p></caption><graphic xmlns:xlink="http://www.w3.org/1999/xlink" xlink:href="zookeys-803-155-g001.jpg" position="float" orientation="portrait" xlink:type="simple" id="oo_248189.jpg"/></fig><fig id="F2" position="float" orientation="portrait"><label>Figure 2.</label><caption><p>Relevant traits to characterize <italic><tp:taxon-name><tp:taxon-name-part taxon-name-part-type="genus" reg="Austrocodrus">Austrocodrus</tp:taxon-name-part><tp:taxon-name-part taxon-name-part-type="species" reg="gladiogeminus">gladiogeminus</tp:taxon-name-part></tp:taxon-name></italic> sp. n. <bold>A</bold> Head in frontal view showing the “Y” shaped carina between toruli and the triangular outline of the head <bold>B</bold> Fore wing, showing the venation pattern <bold>C</bold> Lateral view showing details from the scape with an apical and conspicuous spine, and the pronotal epomium <bold>D</bold> Dorsal view of mesosoma showing the groove in front of mesoscutellum with 7 foveae.</p></caption><graphic xmlns:xlink="http://www.w3.org/1999/xlink" xlink:href="zookeys-803-155-g002.jpg" position="float" orientation="portrait" xlink:type="simple" id="oo_248190.jpg"/></fig><p><italic>Mesosoma.</italic> Pronotum dorsally occluded by mesoscutum and not visible in dorsal view. Epomium strong, which are connected dorsally by carina. First anterodorsal portion of pronotum shiny, smooth, the remainder strongly reticulated, sparsely pilose. Mesoscutum with notauli narrow, deep, originating from the anterior margin not reaching mesoscutellum. Groove in front of mesoscutellum with 7 foveae (Fig. <xref ref-type="fig" rid="F2">2D</xref>). Scutellum 1.3 × as wide as long, with glabrous center. Axillae deep, sculptured. Metanotum well developed, 1.2 × as long as mesoscutellum, with median section elevated and subtriangular. Axillary trough of metanotum sculptured. Wings hyaline, pilose, with the major part of veins tubular. Anterior portion of M nebulous. Also, M arising close and apical to 1cu-a. Cu and m-cu joining at a distance equal to the length of 2cu-a (Fig. <xref ref-type="fig" rid="F2">2B</xref>). Propodeum with a short distinct transverse carina on the anterior margin which connects with irregular lateral longitudinal carinae. Petiolar area separated from dorsal propodeum by a strong transverse carina, laterally delimited with low developed apophysis. Propodeum strongly reticulate, pilose and with a raised bare lateral area. Propodeal spiracle elongated, declined 15° from a transverse plane tangent to its ventral end. Propleura flat and strongly pilose. Mesopleuron with prepectus sparsely rugulose and pilose. Prepectal area separated from central mesopleuron by a foveate groove. <!--PageBreak--><!--PageBreak-->Central mesopleuron swollen, bare and shiny. Mesopleural suture anteriorly foveate with similar size foveae. Mesepisternum narrow and bare. Mesosternum slightly swollen, strongly pilose. Mesepimeron and mesosternum separated anteriorly by delicate carina anteriorly. Petiole present, with longitudinal wrinkles, 0.3 as long as high.</p><p><italic>Metasoma.</italic> Gaster anteriorly swollen, tapering very strongly to apically. Single synterguite visible with translucent lateral margins. Ovipositor sheaths 2× as long as metasoma and sword-shaped. Ovipositor without apical notch, pointed, only 10% exposed.</p><p><bold>Male.</bold> Unknown.</p></tp:treatment-sec><tp:treatment-sec sec-type="distribution" id="SECID0EDMAC"><title>Distribution, habitat and behavior.</title><p>The type locality of <italic><tp:taxon-name><tp:taxon-name-part taxon-name-part-type="genus" reg="Austrocodrus">A.</tp:taxon-name-part><tp:taxon-name-part taxon-name-part-type="species" reg="gladiogeminus">gladiogeminus</tp:taxon-name-part></tp:taxon-name></italic> sp. nov. is on the northern coast of Isla Navarino, in the glacially fragmented landscape of southernmost Chile, and lies within the Magellanic Forest biogeographical province in the Subantarctic subregion of the Andean region (sensu <xref ref-type="bibr" rid="B6">Morrone 2015</xref>). The new species was collected from a Subantarctic <italic><tp:taxon-name><tp:taxon-name-part taxon-name-part-type="genus" reg="Nothofagus">Nothofagus</tp:taxon-name-part></tp:taxon-name></italic> forest, dominated by <italic><tp:taxon-name><tp:taxon-name-part taxon-name-part-type="genus" reg="Nothofagus">Nothofagus</tp:taxon-name-part><tp:taxon-name-part taxon-name-part-type="species" reg="pumilio">pumilio</tp:taxon-name-part></tp:taxon-name></italic> (Poepp. &amp; Endl.) Reiche, and came from a microhabitat of open mixed forest with old and young <italic><tp:taxon-name><tp:taxon-name-part taxon-name-part-type="genus" reg="Nothofagus">N.</tp:taxon-name-part><tp:taxon-name-part taxon-name-part-type="species" reg="pumilio">pumilio</tp:taxon-name-part></tp:taxon-name></italic> trees. The specimen was collected with a net while flying during an afternoon of the austral summer.</p></tp:treatment-sec><tp:treatment-sec sec-type="etymology" id="SECID0EVNAC"><title>Etymology.</title><p>The epithet <italic>gladiogeminus</italic> refers to the exceptionally sword-shaped ovipositor sheaths. It is a composition from the Latin noun “gladius”, a sword, the basic weapon of Roman legionnaires after the Punic Wars, and the adjective “geminus”, double or paired.</p></tp:treatment-sec><tp:treatment-sec sec-type="remarks" id="SECID0EFOAC"><title>Remarks.</title><p><italic><tp:taxon-name><tp:taxon-name-part taxon-name-part-type="genus" reg="Austrocodrus">Austrocodrus</tp:taxon-name-part><tp:taxon-name-part taxon-name-part-type="species" reg="gladiogeminus">gladiogeminus</tp:taxon-name-part></tp:taxon-name></italic> sp. nov. is the first record of an austroserphine from Chile, and only the second record of the subfamily from South America. Other than the two species of <italic><tp:taxon-name><tp:taxon-name-part taxon-name-part-type="genus" reg="Austrocodrus">Austrocodrus</tp:taxon-name-part></tp:taxon-name></italic>, all other species of the subfamily are distributed in Australia and few southern Pacific islands, which suggests that <italic><tp:taxon-name><tp:taxon-name-part taxon-name-part-type="genus" reg="Austrocodrus">Austrocodrus</tp:taxon-name-part></tp:taxon-name></italic> is a relict of the past connection between these land masses. Additionally, <italic><tp:taxon-name><tp:taxon-name-part taxon-name-part-type="genus" reg="Austrocodrus">A.</tp:taxon-name-part><tp:taxon-name-part taxon-name-part-type="species" reg="gladiogeminus">gladiogeminus</tp:taxon-name-part></tp:taxon-name></italic> sp. nov. has the southernmost distribution of any proctotrupid, reaching almost the 55°S.</p><p>The body size of the holotype, with a fore wing length of 5.84 mm, might be the largest among species of the subfamily; the forewing length of <italic><tp:taxon-name><tp:taxon-name-part taxon-name-part-type="genus" reg="Austrocodrus">A.</tp:taxon-name-part><tp:taxon-name-part taxon-name-part-type="species" reg="patagonicus">patagonicus</tp:taxon-name-part></tp:taxon-name></italic> is about 3.7 mm, in species of <italic><tp:taxon-name><tp:taxon-name-part taxon-name-part-type="genus" reg="Acanthoserphus">Acanthoserphus</tp:taxon-name-part></tp:taxon-name></italic>, between 3.1 and 3.7 mm, and in <italic><tp:taxon-name><tp:taxon-name-part taxon-name-part-type="genus" reg="Austroserphus">Austroserphus</tp:taxon-name-part></tp:taxon-name></italic> between 5.3 and 5.8 mm. Additionally, we find that the venation pattern of the genus <italic><tp:taxon-name><tp:taxon-name-part taxon-name-part-type="genus" reg="Austrocodrus">Austrocodrus</tp:taxon-name-part></tp:taxon-name></italic> is not so similar to that of <italic><tp:taxon-name><tp:taxon-name-part taxon-name-part-type="genus" reg="Acanthoserphus">Acanthoserphus</tp:taxon-name-part></tp:taxon-name></italic> (sensu <xref ref-type="bibr" rid="B9">Townes and Townes 1981</xref>). The relative position of M basal to 1cu-a in <italic><tp:taxon-name><tp:taxon-name-part taxon-name-part-type="genus" reg="Acanthoserphus">Acanthoserphus</tp:taxon-name-part></tp:taxon-name></italic> and <italic><tp:taxon-name><tp:taxon-name-part taxon-name-part-type="genus" reg="Austroserphus">Austroserphus</tp:taxon-name-part></tp:taxon-name></italic> allows differentiating these genera from <italic><tp:taxon-name><tp:taxon-name-part taxon-name-part-type="genus" reg="Austrocodrus">Austrocodrus</tp:taxon-name-part></tp:taxon-name></italic>, which has 1cu-a basal to M.</p><p>We provide a key to species of the genus <italic><tp:taxon-name><tp:taxon-name-part taxon-name-part-type="genus" reg="Austrocodrus">Austrocodrus</tp:taxon-name-part></tp:taxon-name></italic> (<xref ref-type="bibr" rid="B8">Ogloblin 1960</xref>):</p><table-wrap content-type="key" position="anchor" orientation="portrait"><table id="TID0EBIAC" rules="all"><tbody><tr><td rowspan="1" colspan="1">1</td><td rowspan="1" colspan="1">M vein tubular, arising apical but not close to 1cu-a. Cu and m-cu joining a short distance in front of 2cu-a. Groove in front of scutellum with 5 foveae. Gaster tapered. Head, mesosoma and metasoma black</td><td rowspan="1" colspan="1">
                          <bold><italic><tp:taxon-name><tp:taxon-name-part taxon-name-part-type="genus" reg="Austrocodrus">A.</tp:taxon-name-part><tp:taxon-name-part taxon-name-part-type="species" reg="patagonicus">patagonicus</tp:taxon-name-part></tp:taxon-name></italic> Ogloblin</bold>
                        </td></tr><tr><td rowspan="1" colspan="1">–</td><td rowspan="1" colspan="1">Anterior segment of M vein nebulous. Also, M arising very close and apical to 1cu-a. Cu and m-cu joining at a distance equal to the length of 2cu-a (Figs <xref ref-type="fig" rid="F1">1</xref> and <xref ref-type="fig" rid="F2">2b</xref>). Groove in front of scutellum with 7 foveae (Fig. <xref ref-type="fig" rid="F2">2d</xref>). Gaster anteriorly swollen tapering very strongly toward posterior apex (Fig. <xref ref-type="fig" rid="F1">1</xref>). Head and mesosoma black; gaster bicolored, brown at dorsally and creamy white at ventrally (Fig. <xref ref-type="fig" rid="F1">1</xref>)</td><td rowspan="1" colspan="1">
                          <bold><italic><tp:taxon-name><tp:taxon-name-part taxon-name-part-type="genus" reg="Austrocodrus">A.</tp:taxon-name-part><tp:taxon-name-part taxon-name-part-type="species" reg="gladiogeminus">gladiogeminus</tp:taxon-name-part></tp:taxon-name></italic> sp. n. Rodríguez-Serrano and Zúñiga-Reinoso</bold>
                        </td></tr><!--PageBreak--></tbody></table></table-wrap></tp:treatment-sec><ref-list><ref id="B6"><mixed-citation xmlns:xlink="http://www.w3.org/1999/xlink" xlink:type="simple"><person-group><name name-style="western"><surname>Morrone</surname><given-names>JJ</given-names></name></person-group> (<year>2015</year>) <article-title>Biogeographical regionalization of the Andean region.</article-title><source>Zootaxa</source><volume>3936</volume>: <fpage>207</fpage>–<lpage>236</lpage>. <ext-link xlink:type="simple" ext-link-type="doi" xlink:href="10.11646/zootaxa.3936.2.3">https://doi.org/10.11646/zootaxa.3936.2.3</ext-link></mixed-citation></ref><ref id="B9"><mixed-citation xmlns:xlink="http://www.w3.org/1999/xlink" xlink:type="simple"><person-group><name name-style="western"><surname>Townes</surname><given-names>H</given-names></name><name name-style="western"><surname>Townes</surname><given-names>M</given-names></name></person-group> (<year>1981</year>) <article-title>A revision of the <tp:taxon-name><tp:taxon-name-part taxon-name-part-type="family">Serphidae</tp:taxon-name-part></tp:taxon-name> (<tp:taxon-name><tp:taxon-name-part taxon-name-part-type="order">Hymenoptera</tp:taxon-name-part></tp:taxon-name>).</article-title><source>Memoirs of the American Entomological Institute</source><volume>32</volume>: <fpage>1</fpage>–<lpage>541</lpage>.</mixed-citation></ref><ref id="B8"><mixed-citation xmlns:xlink="http://www.w3.org/1999/xlink" xlink:type="simple"><person-group><name name-style="western"><surname>Ogloblin</surname><given-names>AA</given-names></name></person-group> (<year>1960</year>) <article-title>Una especie nueva del género <italic><tp:taxon-name><tp:taxon-name-part taxon-name-part-type="genus">Austroserphus</tp:taxon-name-part></tp:taxon-name></italic> Dodd (<tp:taxon-name><tp:taxon-name-part taxon-name-part-type="family">Proctotrupidae</tp:taxon-name-part></tp:taxon-name>, <tp:taxon-name><tp:taxon-name-part taxon-name-part-type="order">Hymenoptera</tp:taxon-name-part></tp:taxon-name>).</article-title><source>Actas y Trabajos del Primer Congreso Sudamericano de Zoología, La Plata, Sección IV Entomología</source><volume>1959</volume>: <fpage>117</fpage>–<lpage>123</lpage>.</mixed-citation></ref></ref-list></tp:taxon-treatment>
